# Supplementary material for: Functional Magnetic Neuromuscular Stimulation vs. Routine Physiotherapy in the Critically Ill for Prevention of ICU Acquired Muscle Loss: A Randomised Controlled Trial
Source: Medicina (Kaunas). 2024 Oct 21;60(10):1724. doi: 10.3390/medicina60101724 (PMC11509331; doi:10.3390/medicina60101724)
Supplement: Supplementary file 1 [file medicina-60-01724-s001.zip]

Archive with 1 entries (1 files):
- medicina-3237784-supplementary.pdf
